# Supplementary material for: Successful management of clip embolization into coronary sinus after transcatheter edge-to-edge mitral valve repair
Source: Eur Heart J Case Rep. 2024 Jun 27;8(7):ytae302. doi: 10.1093/ehjcr/ytae302 (PMC11237884; doi:10.1093/ehjcr/ytae302)
Supplement: ytae302_Supplementary_Data [file ytae302_supplementary_data.zip]

Archive with 2 entries (2 files):
- S video 1.mp4
- Supplment  Video 2.mp4
